# Supplementary material for: Four Futures for Occupational Safety and Health
Source: Int J Environ Res Public Health. 2023 Feb 28;20(5):4333. doi: 10.3390/ijerph20054333 (PMC10001522; doi:10.3390/ijerph20054333)
Supplement: Supplementary file 1 [file ijerph-20-04333-s001.zip]

Archive with 1 entries (1 files):
- ijerph-2228366-supplementary.pdf
